# Supplementary material for: Phylogenetic relationships of Mycobacterium tuberculosis isolates in Poland: The emergence of Beijing genotype among multidrug-resistant cases
Source: Front Cell Infect Microbiol. 2023 Mar 16;13:1161905. doi: 10.3389/fcimb.2023.1161905 (PMC10061152; doi:10.3389/fcimb.2023.1161905)
Supplement: Supplementary Table 2 — Data on 89 isolates included in this study. [file Table_1.xls]

## Sheet: Table S1
Table S1. PCR reaction mixtures composition.
Locus		MIRU-4	MIRU-10	MIRU-20	MIRU-2
		MIRU-26	MIRU-16	MIRU-24	MIRU-23
		MIRU-40	MIRU-31	MIRU-27	MIRU-39
		Mtub-30	Mtub-29	Mtub-04
		Mtub-39	ETR- B	ETR- C
		QUB-4156c	Mtub-34	ETR- A
				QUB-11b
				Mtub-21
				QUB-26
Component (µL)	MgCl2 25 mM (µL)	1.5	0.5	0	1
	H2O	7,2	8.2	8.7	7.7
	Color OptiTaq Master Mix (EURx, Poland)	10	10	10	10
	Primer forward (20 mM)	0.4	0.4	0.4	0.4
	Primer reverse (20 mM)	0.4	0.4	0.4	0.4
	DNA	0.5	0.5	0.5	0.5
	Final volume	20	20	20	20

## Sheet: Table S2
Table S2. Data on 89 isolates, included in this study.
Specimen ID	Voivodeship	Place of isolation	Country of birth	Spoligotype (Octal)	SITVIT2 SIT	SITVIT2 CLADE	MLVA TYPE	24 MIRU-VNTRplus family	FAMILY (expert, final)	Resistance profile	MIRU VNTR 24																								24 MIRU-VNTRplus code	MIRU-VNTR cluster
	voivodeship										154	424	577	580	802	960	1644	1955	2059	2163b	2165	2347	2401	2461	2531	2687	2996	3007	3171	3192	3690	4052	4156	4348
WAW-PL-1	Masovian	Warsaw	Ukraine	000000000003771	1	Beijing	99-111	Beijing	Beijing	S	2	4	4	2	3	3	3	5	2	6	4	2	4	2	5	1	5	3	3	5	3	7	2	2	244233352642425153353722	-
D-PL-2	Masovian	Otwock	Poland	000000000003771	1	Beijing	94-15	Beijing	Beijing	MDR	2	4	4	2	3	3	3	5	2	6	4	4	4	2	5	1	5	3	3	5	3	8	2	2	244233352644425153353822	1
D-PL-4	Masovian	Otwock	Poland	000000000003771	1	Beijing	94-15	Beijing	Beijing	MDR	2	4	4	2	3	3	3	5	2	6	4	4	4	2	5	1	5	3	3	5	3	8	2	2	244233352644425153353822	1
D-PL-6	Masovian	Otwock	Poland	000000000003771	1	Beijing	4404-15	Beijing	Beijing	pre-XDR	2	5	4	2	3	3	3	5	2	6	4	4	4	2	5	1	5	3	3	5	3	8	2	2	254233352644425153353822	-
D-PL-7	Masovian	Otwock	Poland	000000000003771	1	Beijing	10515-15	Beijing	Beijing	MDR	2	4	4	2	3	3	3	4	2	6	4	4	4	2	5	1	7	3	3	6	3	7	2	2	244233342644425173363722	-
D-PL-8	Masovian	Otwock	Poland	000000000003371	265	Beijing	94-15	Beijing	Beijing	pre-XDR	2	4	4	2	3	3	3	5	2	6	4	4	4	2	5	1	5	3	3	5	3	8	2	2	244233352644425153353822	1
D-PL-9	Masovian	Otwock	Poland	000000000003771	1	Beijing	94-15	Beijing	Beijing	pre-XDR	2	4	4	2	3	3	3	5	2	6	4	4	4	2	5	1	5	3	3	5	3	8	2	2	244233352644425153353822	1
D-PL-10	Masovian	Otwock	Vietnam	000000000003771	1	Beijing	2083-15	Beijing	Beijing	MDR	2	4	4	2	3	3	3	4	2	6	4	4	4	2	5	1	6	3	3	5	3	7	2	2	244233342644425163353722	-
D-PL-11	Masovian	Otwock	Poland	000000000003371	265	Beijing	94-15	Beijing	Beijing	MDR	2	4	4	2	3	3	3	5	2	6	4	4	4	2	5	1	5	3	3	5	3	8	2	2	244233352644425153353822	1
D-PL-12	Masovian	Otwock	Poland	000000000003771	1	Beijing	94-15	Beijing	Beijing	pre-XDR	2	4	4	2	3	3	3	5	2	6	4	4	4	2	5	1	5	3	3	5	3	8	2	2	244233352644425153353822	1
D-PL-13	Masovian	Otwock	Poland	000000000003371	265	Beijing	94-15	Beijing	Beijing	MDR	2	4	4	2	3	3	3	5	2	6	4	4	4	2	5	1	5	3	3	5	3	8	2	2	244233352644425153353822	1
D-PL-14	Masovian	Otwock	Poland	000000000003371	265	Beijing	94-15	Beijing	Beijing	MDR	2	4	4	2	3	3	3	5	2	6	4	4	4	2	5	1	5	3	3	5	3	8	2	2	244233352644425153353822	1
D-PL-17	Masovian	Otwock	Ukraine	000000000003771	1	Beijing	21570-32	Beijing	Beijing	MDR	2	4	4	2	3	3	3	5	2	6	4	4	4	2	5	1	8	3	3	4	3	7	2	3	244233352644425183343723	-
D-PL-20	Masovian	Otwock	Poland	000000000003771	1	Beijing	1071-32	Beijing	Beijing	MDR	2	4	4	2	3	1	3	4	2	6	4	4	4	2	5	1	7	3	3	5	3	9	2	3	244231342644425173353923	-
D-PL-21	Masovian	Otwock	Poland	000000000003771	1	Beijing	94-32	Beijing	Beijing	pre-XDR	2	4	4	2	3	3	3	5	2	6	4	4	4	2	5	1	5	3	3	5	3	8	2	3	244233352644425153353823	2
KR-PLM-2	Lesser Poland	Krakow	Poland	777777777763771	1	Beijing	9124-15	Beijing	Beijing	MDR	2	3	4	2	3	3	3	5	2	6	4	4	4	2	5	1	5	3	3	5	3	8	2	2	234233352644425153353822	-
KR-PLM-4	Lesser Poland	Krakow	Ukraine	000000000003371	265	Beijing	94-15	Beijing	Beijing	MDR	2	4	4	2	3	3	3	5	2	6	4	4	4	2	5	1	5	3	3	5	3	8	2	2	244233352644425153353822	1
KR-PLM-7	Lesser Poland	Krakow	Ukraine	000000000003771	1	Beijing	?-15	Beijing	Beijing	MDR	2	3	4	2	3	3	3	5	2	6	4	4	4	2	5	1	1	3	3	5	3	8	2	2	234233352644425113353822	-
KR-PLM-9	Lesser Poland	Krakow	Georgia	000000000003371	265	Beijing	9363-32	Beijing	Beijing	MDR	2	4	4	2	3	3	4	5	2	6	4	4	4	2	5	1	5	3	3	5	3	8	2	3	244233452644425153353823	3
KR-PLM-11	Lesser Poland	Krakow	Poland	000000000003771	1	Beijing	94-32	Beijing	Beijing	pre-XDR	2	4	4	2	3	3	3	5	2	6	4	4	4	2	5	1	5	3	3	5	3	8	2	3	244233352644425153353823	2
KR-PLM-13	Lesser Poland	Krakow	Poland	000000000003771	1	Beijing	9363-32	Beijing	Beijing	pre-XDR	2	4	4	2	3	3	4	5	2	6	4	4	4	2	5	1	5	3	3	5	3	8	2	3	244233452644425153353823	3
D-PL-23	Masovian	Otwock	Ukraine	000000000003771	1	Beijing	783-32	Beijing	Beijing	MDR	2	4	4	2	4	3	3	5	2	6	4	4	4	2	5	1	5	3	3	5	3	8	2	3	244243352644425153353823	-
D-PL-24	Masovian	Otwock	Poland	000000000003771	1	Beijing	2043-32	Beijing	Beijing	pre-XDR	2	4	4	2	3	3	3	5	2	6	4	4	4	2	5	1	8	3	3	5	3	8	2	3	244233352644425183353823	-
D-PL-25	Masovian	Otwock	Georgia	000000000003771	1	Beijing	?-32	Beijing	Beijing	MDR	2	5	4	2	3	3	3	5	2	6	4	4	4	2	5	1	8	3	3	4	3	7	2	3	254233352644425183343723	-
D-PL-26	Masovian	Otwock	Poland	000000000003771	1	Beijing	96-145	Beijing	Beijing	MDR	2	4	4	2	3	3	3	6	1	6	4	4	4	2	5	1	5	3	3	5	3	8	2	3	244233361644425153353823	-
WAW-PL-26	Masovian	Warsaw	India	703777740003771	26	CAS1-Delhi	?-82	CAS-Delhi	CAS	S	2	3	2	2	3	6	4	4	2	2	4	4	4	2	4	1	8	3	3	4	4	7	4	2	232236442244424183344742	-
WAW-PL-23	Masovian	Warsaw	Nepal	477777777413071	11	EAI3-IND	?-41	EAI	EAI	S	2	2	4	5	4	4	4	6	2	3	6	3	1	1	6	2	2	3	3	5	4	6	1	3	224544462363116223354613	-
WAW-PL-4	Masovian	Warsaw	Poland	777777777720771	50	H3	290-164	Haarlem	Haarlem	S	2	2	3	2	3	5	3	3	2	3	3	4	4	2	5	1	5	3	3	3	3	5	3	1	223235332334425153333531	-
WAW-PL-5	Masovian	Warsaw	Poland	777777764020771	45	H1	?-164	Haarlem	Haarlem	S	2	2	3	2	3	4	3	3	2	7	3	4	4	2	5	1	5	3	3	3	4	8	3	1	223234332734425153334831	-
WAW-PL-6	Masovian	Warsaw	Poland	777777774020771	47	H1	?-164	Haarlem	Haarlem	S	2	2	3	2	2	4	3	3	2	4	3	4	4	2	5	1	5	3	3	3	1	5	1	1	223224332434425153331511	-
WAW-PL-7	Masovian	Warsaw	Poland	767777777720771	207	H3	290-98	Haarlem	Haarlem	S	2	2	3	2	3	5	3	3	2	3	3	4	4	2	5	1	5	3	2	3	3	5	3	1	223235332334425153233531	-
WAW-PL-12	Masovian	Warsaw	Poland	777777770000000	46	Unknown	?-15	Haarlem	Haarlem	S	2	1	3	2	4	5	3	3	2	3	3	4	4	2	5	1	5	3	3	3	3	5	7	2	213245332334425153333572	-
WAW-PL-14	Masovian	Warsaw	Poland	757777776000731	Orphan_A	Not defined	?-26	Haarlem	Haarlem	S	2	2	3	2	3	5	3	2	1	5	3	4	4	2	5	1	5	3	3	3	3	9	3	2	223235321534425153333932	-
WAW-PL-17	Masovian	Warsaw	Poland	777777774020771	47	H1	?-15	Haarlem	Haarlem	S	2	2	3	2	2	4	3	1	2	4	3	4	4	2	5	1	5	3	3	3	1	5	1	2	223224312434425153331512	-
KR-PLS-1	Lesser Poland	Krakow	Poland	777777777720771	50	H3	2589-1144	Haarlem	Haarlem	S	2	2	3	2	3	5	3	3	2	7	3	4	4	2	5	1	5	2	3	3	3	6	3	1	223235332734425152333631	-
KR-PLS-3	Lesser Poland	Krakow	Poland	777777777720771	50	H3	3010-62	Haarlem	Haarlem	S	2	2	3	2	3	4	3	3	2	4	3	4	4	2	6	1	5	3	3	3	3	6	3	2	223234332434426153333632	-
KR-PLS-4	Lesser Poland	Krakow	Poland	777777700020771	511	H3	2826-62	Haarlem	Haarlem	S	2	2	3	2	3	5	3	3	2	6	3	4	4	2	6	1	5	3	3	3	4	7	3	2	223235332634426153334732	-
KR-PLS-7	Lesser Poland	Krakow	Poland	777777777720771	50	H3	?-15	Haarlem	Haarlem	S	2	2	3	2	5	5	3	3	2	4	3	4	4	2	5	1	5	3	3	3	5	6	3	2	223255332434425153335632	-
KR-PLM-18	Lesser Poland	Krakow	Poland	777777777520771	746	H3	2904-15	Haarlem	Haarlem	MDR	2	2	3	2	3	5	3	3	2	4	3	4	4	2	5	1	5	3	3	3	3	5	1	2	223235332434425153333512	-
KR-PLS-17	Lesser Poland	Krakow	Poland	777737774020711	Orphan_B	Not defined	?-15	Haarlem	Haarlem	S	2	2	2	2	3	4	3	3	2	7	3	4	4	2	5	1	5	3	3	3	3	2	3	2	222234332734425153333232	-
D-PL-22	Masovian	Otwock	Poland	700000007720771	Orphan_C	H3	1439-15	Haarlem	Haarlem	MDR	2	2	3	2	3	5	3	3	2	2	3	4	4	2	5	1	5	3	3	3	3	5	3	2	223235332234425153333532	-
KR-PLS-19	Lesser Poland	Krakow	Poland	777777774020771	47	H1	?-415	Haarlem	Haarlem	S	2	2	5	2	3	5	4	3	2	3	3	4	4	2	5	1	5	4	2	3	3	12	3	2	2252354323344251542331232	-
WAW-PL-2	Masovian	Warsaw	Poland	775717577760771	Orphan_D	Not defined	?-376	L4-unclassified	L4-unclassified	S	2	2	4	2	4	3	1	2	2	2	3	4	2	2	6	1	5	3	3	3	3	2	2	1	224243122234226153333221	-
WAW-PL-3	Masovian	Warsaw	Poland	777777777760731	52	T2	2991-164	L4-unclassified	L4-unclassified	S	2	2	4	2	3	3	1	2	2	3	3	4	2	2	5	1	5	3	3	3	5	5	2	1	224233122334225153335521	-
WAW-PL-8	Masovian	Warsaw	Poland	777777777760771	53	T1	?-15	L4-unclassified	L4-unclassified	S	2	2	3	2	3	3	1	2	2	2	3	4	2	2	5	1	4	3	3	3	3	5	2	2	223233122234225143333522	-
WAW-PL-9	Masovian	Warsaw	Poland	777777777760771	53	T1	?-15	L4-unclassified	L4-unclassified	S	2	2	4	2	2	3	2	2	2	2	3	4	2	2	5	1	4	3	3	3	3	5	2	2	224223222234225143333522	-
WAW-PL-10	Masovian	Warsaw	Poland	770000717760771	Orphan_E	Not defined	14610-15	L4-unclassified	L4-unclassified	S	2	2	4	2	4	3	1	2	2	4	3	4	2	2	5	1	5	3	3	3	3	4	2	2	224243122434225153333422	-
WAW-PL-11	Masovian	Warsaw	Poland	777777777760771	53	T1	?-62	L4-unclassified	L4-unclassified	S	2	1	4	2	3	3	3	2	2	4	3	4	2	2	6	1	4	3	3	3	3	5	2	2	214233322434226143333522	-
WAW-PL-13	Masovian	Warsaw	Poland	777776737760571	1564	X1	?-164	L4-unclassified	L4-unclassified	S	2	1	3	2	1	4	3	4	2	3	3	4	4	2	5	1	6	3	3	5	5	7	7	1	213214342334425163355771	-
WAW-PL-15	Masovian	Warsaw	Poland	777777000020711	New Type	Not defined	?-15	L4-unclassified	L4-unclassified	S	2	2	3	2	3	3	3	2	2	2	3	4	4	2	5	1	4	3	3	3	6	7	3	2	223233322234425143336732	-
WAW-PL-16	Masovian	Warsaw	Poland	600000777760771	Orphan_F	Not defined	?-15	L4-unclassified	L4-unclassified	S	2	2	3	2	4	4	2	2	2	5	3	4	2	2	5	1	5	3	3	3	3	5	3	2	223244222534225153333532	-
WAW-PL-18	Masovian	Warsaw	Poland	777777000020711	New Type	Not defined	?-15	L4-unclassified	L4-unclassified	S	2	2	3	2	3	3	3	0	2	2	3	4	4	2	5	1	4	3	3	3	6	7	3	2	223233302234425143336732	4
WAW-PL-19	Masovian	Warsaw	Poland	777777777760771	53	T1	751-363	L4-unclassified	L4-unclassified	S	2	2	4	2	4	3	1	2	1	3	3	4	2	2	5	1	5	1	3	3	3	5	2	2	224243121334225151333522	-
WAW-PL-20	Masovian	Warsaw	Poland	777777000020711	New Type	Not defined	?-15	L4-unclassified	L4-unclassified	S	2	2	3	2	3	3	3	0	2	2	3	4	4	2	5	1	4	3	3	3	6	7	3	2	223233302234425143336732	4
WAW-PL-21	Masovian	Warsaw	Poland	777777777760771	53	T1	?-15	L4-unclassified	L4-unclassified	S	2	2	3	2	3	4	3	4	2	4	3	4	4	2	5	1	6	3	3	3	3	4	4	2	223234342434425163333442	-
D-PL-1	Masovian	Otwock	Poland	777777777760771	53	T1	1142-164	L4-unclassified	L4-unclassified	MDR	2	2	4	2	4	3	1	2	2	4	2	4	2	2	5	1	5	3	3	3	6	5	2	1	224243122424225153336521	-
D-PL-5	Masovian	Otwock	Poland	777777777760771	53	T1	3146-164	L4-unclassified	L4-unclassified	MDR	2	2	4	2	4	3	2	2	2	4	3	4	2	2	5	1	4	3	3	3	3	5	2	1	224243222434225143333521	-
KR-PLM-6	Lesser Poland	Krakow	Poland	777777777760771	53	T1	?-?	L4-unclassified	L4-unclassified	MDR	2	2	4	2	4	3	0	2	2	3	2	4	2	2	5	1	5	4	3	3	3	5	2	1	224243022324225154333521	-
KR-PLS-5	Lesser Poland	Krakow	Poland	777777777760771	53	T1	?-62	L4-unclassified	L4-unclassified	S	2	2	4	2	3	3	3	2	2	3	3	4	2	2	6	1	4	3	3	2	3	5	2	2	224233322334226143323522	-
KR-PLS-6	Lesser Poland	Krakow	Poland	777777777760771	53	T1	1286-15	L4-unclassified	L4-unclassified	S	2	2	4	2	4	3	1	2	2	4	2	4	2	2	5	1	5	3	3	3	5	5	2	2	224243122424225153335522	-
KR-PLM-8	Lesser Poland	Krakow	Poland	777777777760771	53	T1	2023-15	L4-unclassified	L4-unclassified	MDR	2	2	4	2	4	2	2	2	2	5	3	4	2	2	5	1	5	3	3	3	3	5	2	2	224242222534225153333522	-
KR-PLS-8	Lesser Poland	Krakow	Poland	777777770000000	46	Unknown	?-122	L4-unclassified	L4-unclassified	S	2	2	3	2	1	6	1	1	2	3	3	4	4	2	5	1	1	4	3	0	3	5	3	3	223216112334425114303533	-
KR-PLS-9	Lesser Poland	Krakow	Poland	777777761760771	2890	T1	?-85	L4-unclassified	L4-unclassified	S	2	2	4	2	6	3	1	0	2	3	3	4	2	2	5	1	5	2	3	2	5	5	2	2	224263102334225152325522	-
KR-PLS-11	Lesser Poland	Krakow	Poland	777777777760771	53	T1	?-15	L4-unclassified	L4-unclassified	S	2	3	4	2	5	3	1	0	2	4	3	4	2	2	5	1	2	3	3	3	5	5	2	2	234253102434225123335522	-
KR-PLS-12	Lesser Poland	Krakow	Poland	777737777760771	37	T3	?-32	L4-unclassified	L4-unclassified	S	2	2	4	2	2	3	4	0	2	4	2	4	2	2	5	1	5	3	3	3	3	4	2	3	224223402424225153333423	-
KR-PLM-15	Lesser Poland	Krakow	Poland	777777777760771	53	T1	?-15	L4-unclassified	L4-unclassified	MDR	2	2	4	2	4	4	1	2	2	4	3	4	2	2	5	1	4	3	3	4	3	5	2	2	224244122434225143343522	-
KR-PLS-13	Lesser Poland	Krakow	Poland	777777774020731	62	H1	19444-1288	L4-unclassified	L4-unclassified	S	2	2	4	2	4	2	3	2	2	2	3	4	2	2	5	2	4	2	3	3	4	0	2	2	224242322234225242334022	-
KR-PLS-16	Lesser Poland	Krakow	Poland	777777777760771	53	T1	?-62	L4-unclassified	L4-unclassified	S	2	2	4	2	1	2	3	2	2	4	3	4	2	2	6	1	5	3	3	3	4	3	2	2	224212322434226153334322	-
KR-PLS-18	Lesser Poland	Krakow	Poland	777777777760771	53	T1	?-66	L4-unclassified	L4-unclassified	S	2	3	4	1	4	3	2	2	2	4	3	4	2	1	5	1	5	3	3	3	3	4	2	2	234143222434215153333422	-
WAW-PL-30	Masovian	Warsaw	Poland	777777000020711	New Type	Not defined	?-15	L4-unclassified	L4-unclassified	S	2	3	5	2	3	3	4	3	2	2	3	4	4	2	5	1	4	3	3	3	6	12	3	2	2352334322344251433361232	-
WAW-PL-31	Masovian	Warsaw	Poland	777737777760771	37	T3	?-32	L4-unclassified	L4-unclassified	S	2	2	4	2	2	3	5	2	2	4	2	4	2	2	5	1	4	3	3	3	3	9	2	3	224223522424225143333923	-
KR-PLS-20	Lesser Poland	Krakow	Poland	777777347760471	39	T4-CEU1	?-73	L4-unclassified	L4-unclassified	S	2	2	5	2	3	4	4	4	2	5	3	4	4	2	5	1	4	4	3	3	3	10	3	2	2252344425344251443331032	-
KR-PLS-15	Lesser Poland	Krakow	Poland	777777777620771	51	T1	1214-15	Cameroon or L4-unclass.	L4-unclass. Or Cameroon	S	2	2	4	2	3	3	3	2	2	5	3	4	2	2	5	1	5	3	3	3	3	5	2	2	224233322534225153333522	-
WAW-PL-27	Masovian	Warsaw	Poland	777777757760771	44	T5	?-114	LAM SIT33-subl.	LAM SIT33-subl.	S	2	3	4	2	5	3	3	2	2	5	2	4	2	2	3	1	4	3	3	3	1	7	2	2	234253322524223143331722	-
WAW-PL-22	Masovian	Warsaw	Poland	777740007760771	803	LAM9	16900-659	LAM-RD115 LAM-RUS	LAM-RD115 LAM-RUS	S	1	3	2	2	4	3	3	3	2	2	2	4	1	2	6	1	6	3	3	2	2	6	2	3	132243332224126163322623	-
KR-PLM-3	Lesser Poland	Krakow	Poland	777740003760771	264	LAM-RUS	?-1203	LAM-RD115	LAM-RD115	MDR	1	4	2	2	4	4	2	4	2	2	2	4	1	2	5	1	6	3	3	2	2	6	2	1	142244242224125163322621	-
KR-PLM-5	Lesser Poland	Krakow	Poland	777777607660771	891	LAM9	?-?	LAM-RD115	LAM-RD115	MDR	1	3	2	2	2	3	3	3	2	2	2	4	1	2	5	1	5	2	3	2	2	5	2	1	132223332224125152322521	-
KR-PLM-12	Lesser Poland	Krakow	Poland	777757607660771	New Type B	Not defined	11259-52	LAM-RD115 LAM-RUS	LAM-RD115 LAM-RUS	pre-XDR	1	3	2	2	2	4	3	3	2	2	2	4	1	2	5	1	5	3	3	2	2	5	2	2	132224332224125153322522	-
KR-PLS-10	Lesser Poland	Krakow	Poland	777740003760771	264	LAM-RUS	14886-567	LAM-RD115 LAM-RUS	LAM-RD115 LAM-RUS	S	1	3	2	2	4	4	3	1	2	2	2	4	1	2	3	1	6	3	3	2	2	6	2	2	132244312224123163322622	-
KR-PLM-14	Lesser Poland	Krakow	Poland	777777607760771	42	LAM9	?-72	LAM-RD115	LAM-RD115	MDR	1	3	2	2	2	4	4	3	2	2	2	4	1	2	5	1	5	2	3	2	2	5	2	2	132224432224125152322522	-
WAW-PL-28	Masovian	Warsaw	Poland	777760007760771	254	LAM-RUS	11560-51	LAM-RD115 LAM-RUS	LAM-RD115 LAM-RUS	S	1	3	2	2	4	5	3	3	2	2	2	4	1	2	6	1	5	3	3	2	2	6	2	2	132245332224126153322622	-
WAW-PL-29	Masovian	Warsaw	Guinea	773777623760771	872	T1	?-51	LAM-RD115 LAM-RUS	LAM-RD115 LAM-RUS	S	1	3	4	2	8	6	3	3	2	2	2	4	1	2	6	1	5	3	3	2	2	6	2	2	134286332224126153322622	-
KR-PLM-19	Lesser Poland	Krakow	Poland	777757607660771	New Type B	Not defined	?-72	LAM-RD115	LAM-RD115	MDR	1	4	4	2	2	6	4	3	2	2	2	4	1	2	5	1	5	2	3	2	2	10	2	2	1442264322241251523221022	-
WAW-PL-24	Masovian	Warsaw	Poland	777777607760771	42	LAM9	?-539	LAM-RD-Rio	LAM-RD-Rio	S	2	4	4	2	1	4	2	3	2	3	2	4	1	1	6	1	4	4	5	3	2	3	2	2	244214232324116144532322	-
WAW-PL-25	Masovian	Warsaw	India	777777757760771	44	T5	4541-15	TUR	TUR	S	2	1	4	2	2	5	1	3	2	2	3	4	4	2	5	1	1	3	3	3	1	9	3	2	214225132234425113331932	-
KR-PLM-20	Lesser Poland	Krakow	Poland	777777777620771	390	H3	?-15	TUR/Ural related	TUR	MDR	2	4	4	2	2	4	1	3	2	2	3	4	7	2	5	1	1	3	3	2	3	12	3	2	2442241322347251133231232	-
D-PL-18	Masovian	Otwock	Moldova	774777777420771	262	Ural-1	?-32	URAL	URAL	MDR	2	3	5	2	3	8	2	3	2	2	4	4	4	2	5	1	1	3	3	2	4	6	3	3	235238232244425113324633	-
D-PL-19	Masovian	Otwock	Ukraine	770337777420771	Orphan_G	Ural-1	?-15	URAL	URAL	MDR	2	4	4	2	2	13	2	3	2	2	4	4	4	2	5	1	1	3	3	3	2	8	3	2	2442213232244425113332832	-
KR-PLS-2	Lesser Poland	Krakow	Poland	777737700420771	Orphan_H	Not defined	12118-?	URAL	URAL	S	2	2	4	2	2	10	2	3	2	1	5	4	4	2	7	1	1	3	3	3	3	8	3	1	2242210232154427113333831	-
